# Supplementary material for: Design, Synthesis, Antifungal Evaluation, Structure–Activity Relationship (SAR) Study, and Molecular Docking of Novel Spirotryprostatin A Derivatives
Source: Molecules. 2024 Feb 15;29(4):864. doi: 10.3390/molecules29040864 (PMC11154411; doi:10.3390/molecules29040864)
Supplement: Supplementary file 1 [file molecules-29-00864-s001.zip]

Archive with 1 entries (1 files):
- molecules-2856196-supplementary.pdf
